# Supplementary material for: Evaluation and construction of the capacities of urban innovation chains based on efficiency improvement
Source: PLoS One. 2022 Oct 26;17(10):e0274092. doi: 10.1371/journal.pone.0274092 (PMC9604944; doi:10.1371/journal.pone.0274092)
Supplement: S1 File — (ZIP) [file pone.0274092.s001.zip]

Archive with 3 entries (2 files):
- data/
- data/Distribution of Strategic Emerging Industries in China National Innovative Cities.docx
- data/Three Capacities of the Urban Innovation Chain of China National Innovative Cities.docx
